# Supplementary material for: Association of MMP9 and NOS3 Polymorphisms with Distinct Clinical Forms of Juvenile Scleroderma and Characteristics of Humoral Immunity
Source: Int J Mol Sci. 2026 Jan 22;27(2):1109. doi: 10.3390/ijms27021109 (PMC12841920; doi:10.3390/ijms27021109)
Supplement: Supplementary file 1 [file ijms-27-01109-s001.zip]

Archive with 1 entries (1 files):
- ijms-4097599-supplementary.pdf
